# Supplementary material for: Comparative Transcriptome Analysis Demonstrates the Positive Effect of the Cyclic AMP Receptor Protein Crp on Daptomycin Biosynthesis in Streptomyces roseosporus
Source: Front Bioeng Biotechnol. 2021 Jun 4;9:618029. doi: 10.3389/fbioe.2021.618029 (PMC8212052; doi:10.3389/fbioe.2021.618029)
Supplement: Supplementary file 3 [file Data_Sheet_1.xlsx]

## Sheet: SR_KA57_vs_SR_CK8.DEG
Gene	SR1101	SR1130	logFC	type	pvalue	qvalue	NR_tophit_descrip
SSIG_RS31940	57.302	647.96	3.49922	up	3.12444e-23	4.68588e-20	hypothetical protein P376_0639
SSIG_RS31930	64.885	174.81	1.42982	up	2.27202e-05	0.00267252	MULTISPECIES: lipase
SSIG_RS31720	2.4	55.417	4.52865	up	2.40231e-05	0.00271914	MULTISPECIES: adenylyl-sulfate kinase
SSIG_RS31715	28.273	171.651	2.60194	up	2.33222e-15	1.55455e-12	MULTISPECIES: ABC transporter ATP-binding protein
SSIG_RS31295	1487.08	3179.57	1.09635	up	1.00505e-05	0.00143555	putative 1-acylglycerol-3-phosphate O-acyltransferase
SSIG_RS31145	24.297	66.64	1.45557	up	0.000514427	0.0291137	MULTISPECIES: translation initiation factor 2
SSIG_RS30440	78.378	199.507	1.34791	up	0.00055862	0.0307446	MULTISPECIES: HAD family hydrolase
SSIG_RS30380	208.24	444.174	1.09287	up	0.000187463	0.0151972	MULTISPECIES: daunorubicin resistance protein DrrA family ABC transporter ATP-binding protein
SSIG_RS30370	117.623	296.752	1.33508	up	0.000131594	0.0112776	MULTISPECIES: DedA family protein
SSIG_RS30255	27.614	9.058	-1.60803	down	0.000799346	0.0398762	gfo/Idh/MocA family oxidoreductase
SSIG_RS29830	1.09	24.02	4.46057	up	4.26257e-05	0.00393402	MULTISPECIES: elongation factor Tu
SSIG_RS29680	78.784	189.947	1.26961	up	0.000215548	0.0167931	hypothetical protein
SSIG_RS29675	152.557	336.283	1.14032	up	0.000924573	0.0450936	MULTISPECIES: GTP cyclohydrolase I FolE
SSIG_RS29670	76.02	231.788	1.60834	up	9.04443e-06	0.00135644	MULTISPECIES: 7-carboxy-7-deazaguanine synthase QueE
SSIG_RS29665	70.605	255.686	1.85652	up	3.80067e-05	0.00361908	queuosine biosynthesis protein QueD
SSIG_RS29660	85.432	249.532	1.54637	up	1.27808e-05	0.00174255	MULTISPECIES: 7-cyano-7-deazaguanine synthase QueC
SSIG_RS29645	177.983	582.891	1.71148	up	4.74631e-05	0.00431411	MULTISPECIES: hypothetical protein
SSIG_RS29640	357.334	790.05	1.14467	up	1.15598e-05	0.00161273	MULTISPECIES: ATP-grasp domain-containing protein
SSIG_RS29635	330.266	709.749	1.10368	up	3.162e-05	0.00327049	MFS transporter
SSIG_RS29190	242.609	60.944	-1.99306	down	1.72614e-10	6.47195e-08	MULTISPECIES: FxsA family protein
SSIG_RS0232515	130.231	38.276	-1.76653	down	1.63903e-05	0.00213751	hypothetical protein
SSIG_RS28780	116.076	287.546	1.30872	up	0.000429657	0.0267367	MULTISPECIES: adenine phosphoribosyltransferase
SSIG_RS28705	174.027	417.537	1.26259	up	0.000122074	0.0106133	MULTISPECIES: HIT domain-containing protein
SSIG_RS28665	408.586	1078.7	1.40059	up	7.35298e-07	0.000163372	MULTISPECIES: SsgA family sporulation/cell division regulator
SSIG_RS28600	0	43.264	15.4009	up	3.30568e-09	1.16652e-06	aminoglycoside phosphotransferase family protein
SSIG_RS28595	321.916	883.758	1.45696	up	3.33879e-05	0.00339481	MULTISPECIES: hypothetical protein
SSIG_RS28525	383.298	774.652	1.01508	up	0.000402282	0.0259493	MULTISPECIES: 1-acyl-sn-glycerol-3-phosphate acyltransferase
SSIG_RS28435	674.46	1463.13	1.11725	up	0.000277428	0.0196964	MbtH protein
SSIG_RS27475	5.851	42.995	2.8772	up	0.000860476	0.0423114	MULTISPECIES: SMC-Scp complex subunit ScpB
SSIG_RS25565	1.177	19.763	4.06846	up	0.00076352	0.0384904	MULTISPECIES: PDZ domain-containing protein
SSIG_RS25510	28.651	4.101	-2.80424	down	0.000191651	0.0153295	MULTISPECIES: WYL domain-containing protein
SSIG_RS25205	22.681	432.506	4.2531	up	2.90571e-17	2.49019e-14	predicted protein
SSIG_RS25200	8.629	181.163	4.39179	up	1.00526e-08	3.01527e-06	MULTISPECIES: hypothetical protein
SSIG_RS25195	8.376	66.817	2.99573	up	2.97754e-06	0.000558196	MULTISPECIES: hypothetical protein
SSIG_RS25135	169.559	51.341	-1.72358	down	1.74063e-05	0.00222171	MULTISPECIES: hypothetical protein
SSIG_RS24490	142.858	71.265	-1.00331	down	0.000206553	0.0163041	hypothetical protein SSIG_01748
SSIG_RS24235	240.385	119.809	-1.0046	down	3.72629e-05	0.00361908	MULTISPECIES: SDR family oxidoreductase
SSIG_RS24030	27.053	9.715	-1.47741	down	0.000749798	0.038119	MULTISPECIES: hypothetical protein
SSIG_RS23300	47.016	22.268	-1.07815	down	0.000235831	0.0174661	transketolase
SSIG_RS22605	20.784	56.262	1.43664	up	0.000227398	0.0171461	MMPL family transporter
SSIG_RS22265	3484.12	7583.43	1.12205	up	4.90009e-06	0.000816546	MULTISPECIES: hypothetical protein
SSIG_RS22180	126.665	285.717	1.17356	up	0.000249355	0.0182424	MULTISPECIES: hydroxymethylglutaryl-CoA lyase
SSIG_RS22080	412.429	937.985	1.18542	up	3.0052e-05	0.00327049	MULTISPECIES: universal stress protein
SSIG_RS0233120	179.301	570.159	1.66898	up	1.53185e-05	0.00204213	predicted protein
SSIG_RS21620	96.823	295.929	1.61182	up	3.79301e-05	0.00361908	MULTISPECIES: hypothetical protein
SSIG_RS20500	348.636	738.504	1.08288	up	0.000539727	0.0299798	MULTISPECIES: hypothetical protein
SSIG_RS20060	225.854	106.941	-1.07857	down	3.16897e-06	0.00057608	MULTISPECIES: galactose-1-phosphate uridylyltransferase
SSIG_RS20055	177.919	74.059	-1.26446	down	3.46514e-08	9.03799e-06	MULTISPECIES: Na+/galactose cotransporter
SSIG_RS19865	21.72	73.463	1.75795	up	0.000227738	0.0171461	MULTISPECIES: hypothetical protein
SSIG_RS19775	387.041	814.315	1.0731	up	2.10848e-05	0.00258138	MULTISPECIES: MMPL family transporter
SSIG_RS19770	1657.19	3432.08	1.05034	up	3.14782e-05	0.00327049	TetR-family transcriptional regulator
SSIG_RS18575	484.113	231.662	-1.06332	down	0.000519922	0.0291497	MULTISPECIES: hypothetical protein
SSIG_RS18320	34.944	12.648	-1.46606	down	6.92341e-05	0.00619903	FUSC family protein
SSIG_RS18100	43.936	5.124	-3.09981	down	0.000390373	0.0254549	conserved hypothetical protein
SSIG_RS17075	320.369	784.66	1.29233	up	0.000165379	0.0139159	MULTISPECIES: phosphoribosylformylglycinamidine synthase subunit PurS
SSIG_RS16905	100.965	275.141	1.44631	up	3.99081e-05	0.00374077	predicted protein
SSIG_RS16900	67.159	260.389	1.955	up	1.06831e-12	4.57771e-10	MULTISPECIES: hypothetical protein
SSIG_RS16895	3.816	22.966	2.58905	up	4.8446e-09	1.52962e-06	AAA family ATPase
SSIG_RS16790	61.596	14.056	-2.13157	down	2.26551e-06	0.000438414	chromosome condensation protein
SSIG_RS15430	85.17	202.182	1.24723	up	0.000279079	0.0196964	MULTISPECIES: TerC family protein
SSIG_RS15420	547.58	1286.7	1.23253	up	8.38697e-07	0.000179691	MULTISPECIES: cytochrome P450
SSIG_RS14575	624.6	2251.85	1.85011	up	2.00491e-14	1.0934e-11	MULTISPECIES: Crp/Fnr family transcriptional regulator
SSIG_RS14020	253.399	102.595	-1.30444	down	8.02051e-05	0.00707574	hypothetical protein SSIG_04092
SSIG_RS13655	1.903	19.972	3.39095	up	0.000390373	0.0254549	alpha/beta hydrolase
SSIG_RS34930	145.906	356.687	1.28961	up	4.67625e-06	0.000801509	hypothetical protein
SSIG_RS13240	125.362	364.307	1.53905	up	9.17177e-08	2.29256e-05	citrate (Si)-synthase
SSIG_RS13230	54.398	25.274	-1.10587	down	0.00102927	0.0486189	PAS domain S-box protein
SSIG_RS12845	44.234	108.794	1.29835	up	1.87746e-05	0.00234643	AfsR family transcriptional regulator
SSIG_RS12650	10.842	97.869	3.1741	up	3.0113e-07	6.948e-05	transcriptional regulator
SSIG_RS12560	27.7	3.061	-3.17739	down	0.000228652	0.0171461	MULTISPECIES: SDR family oxidoreductase
SSIG_RS12030	60.379	22.703	-1.41112	down	3.76395e-05	0.00361908	hypothetical protein SSIG_04518
SSIG_RS35260	99.67	642.674	2.68884	up	9.5032e-06	0.00139048	_
SSIG_RS11485	46.949	263.371	2.4879	up	2.58937e-17	2.49019e-14	MULTISPECIES: potassium-transporting ATPase subunit KdpA
SSIG_RS11480	38.172	190.163	2.31662	up	8.15064e-15	4.88957e-12	MULTISPECIES: K(+)-transporting ATPase subunit B
SSIG_RS11475	40.226	267.418	2.73287	up	9.46361e-13	4.36709e-10	MULTISPECIES: potassium-transporting ATPase subunit C
SSIG_RS10930	16.076	78.346	2.28488	up	1.73747e-06	0.000347437	MULTISPECIES: hypothetical protein
SSIG_RS10140	5750.21	12389	1.10738	up	7.30889e-06	0.00115384	MULTISPECIES: membrane protein
SSIG_RS0234035	19.416	387.235	4.31782	up	2.82476e-08	7.70261e-06	MULTISPECIES: lanthionine-containing peptide SapB
SSIG_RS08940	2291.26	4916.31	1.10143	up	5.77936e-06	0.000937038	MULTISPECIES: 3-hydroxyacyl-CoA dehydrogenase family protein
SSIG_RS08735	161.987	9.317	-4.11972	down	2.98149e-24	8.94298e-21	pectate lyase, partial
SSIG_RS08730	70.786	5.124	-3.78786	down	1.10451e-06	0.000228481	SigE family RNA polymerase sigma factor
SSIG_RS08470	220.844	497.18	1.17074	up	0.000493581	0.0286071	MULTISPECIES: phage tail protein
SSIG_RS06655	2935.34	7553.43	1.3636	up	2.25605e-08	6.44479e-06	MULTISPECIES: hypothetical protein
SSIG_RS06320	268.443	65.817	-2.02807	down	1.26055e-11	5.04135e-09	MULTISPECIES: DNA-binding response regulator
SSIG_RS06315	621.51	88.366	-2.8142	down	4.82752e-32	2.89603e-28	two-component system sensor kinase
SSIG_RS06275	102.76	227.89	1.14905	up	3.13046e-05	0.00327049	sensor histidine kinase KdpD
SSIG_RS05160	168.523	357.473	1.08488	up	0.000286709	0.0199996	MULTISPECIES: cell division protein ZapE
SSIG_RS05015	19.672	92.92	2.23979	up	3.41487e-06	0.000602524	MULTISPECIES: N-acetyltransferase
SSIG_RS04585	289.612	74.596	-1.95694	down	2.38385e-17	2.49019e-14	MULTISPECIES: AMP-dependent synthetase
SSIG_RS04475	44.964	165.192	1.87728	up	0.000351399	0.0236859	MULTISPECIES: transcriptional regulator
SSIG_RS04105	34.672	7.279	-2.2518	down	0.00044953	0.0272397	MULTISPECIES: 3-hydroxyisobutyrate dehydrogenase
SSIG_RS03415	10.927	105.317	3.26865	up	6.34187e-13	3.17041e-10	hypothetical protein SSIG_06437
SSIG_RS03010	0.548	13.814	4.65329	up	7.66789e-06	0.00117948	MULTISPECIES: excinuclease ABC subunit UvrA
SSIG_RS02995	7.067	56.871	3.00834	up	3.81238e-09	1.27058e-06	ABC transporter ATP-binding protein
SSIG_RS02835	15.724	57.766	1.87719	up	0.00101037	0.0481048	MULTISPECIES: UDP-glucose 4-epimerase GalE
SSIG_RS01625	60.359	224.189	1.89306	up	0.000501568	0.0286563	predicted protein
SSIG_RS00560	28.273	171.651	2.60194	up	2.33222e-15	1.55455e-12	MULTISPECIES: ABC transporter ATP-binding protein
SSIG_RS00555	2.4	55.417	4.52865	up	2.40231e-05	0.00271914	MULTISPECIES: adenylyl-sulfate kinase
SSIG_RS00345	64.885	174.81	1.42982	up	2.27202e-05	0.00267252	MULTISPECIES: lipase
SSIG_RS00335	57.302	647.96	3.49922	up	3.12444e-23	4.68588e-20	hypothetical protein P376_0639
